# Supplementary material for: Loss of AMBRA1 activates MAPK and angiogenesis signaling pathways in melanoma cells
Source: FEBS Open Bio. 2026 Jun 2:10.1002/2211-5463.70281. Online ahead of print. doi: 10.1002/2211-5463.70281 (PMC13398474; doi:10.1002/2211-5463.70281)
Supplement: Supplementary file 2 — File S1. DepMap AMBRA1 gene effect (DEMETER2) filtered by Melanoma_RNAi. [file FEB4-9999-0-s003.csv]

model	Cell Line Name	AMBRA1 Gene Effect (DEMETER2) RNAi (Achilles+DRIVE+Marcotte, DEMETER2)	Primary Disease	Lineage
ACH-000008	A101D	-0.090959530428	Melanoma	Skin
ACH-000014	HS294T	0.0733852870718	Melanoma	Skin
ACH-000219	A375	-0.0796535177603	Melanoma	Skin
ACH-000274	HS852T	-0.13063661825	Melanoma	Skin
ACH-000304	WM115	0.20561467251200002	Melanoma	Skin
ACH-000322	HT144	NA	Melanoma	Skin
ACH-000348	RPMI7951	-0.019627048306900003	Melanoma	Skin
ACH-000401	COLO800	NA	Melanoma	Skin
ACH-000404	K029AX	0.194457279608	Melanoma	Skin
ACH-000423	SKMEL3	-0.227862668292	Melanoma	Skin
ACH-000425	UACC62	0.130005723835	Melanoma	Skin
ACH-000441	SH4	0.242267547474	Melanoma	Skin
ACH-000450	MELHO	-0.044803624564699995	Melanoma	Skin
ACH-000458	CJM	NA	Melanoma	Skin
ACH-000550	IGR39	0.00940043510591	Melanoma	Skin
ACH-000572	G361	NA	Melanoma	Skin
ACH-000579	UACC257	0.189237528993	Melanoma	Skin
ACH-000580	C32	0.133319471422	Melanoma	Skin
ACH-000582	COLO741	-0.187369193901	Melanoma	Skin
ACH-000614	RVH421	0.221889040945	Melanoma	Skin
ACH-000615	SKMEL28	0.0517768698317	Melanoma	Skin
ACH-000632	HS944T	-0.155392639295	Melanoma	Skin
ACH-000644	COLO829	0.024747189903	Melanoma	Skin
ACH-000650	IGR37	-0.0713479820605	Melanoma	Skin
ACH-000661	WM1799	0.10936031513599999	Melanoma	Skin
ACH-000676	LN464	NA	Melanoma	Skin
ACH-000730	SKMEL5	0.5149181472909999	Melanoma	Skin
ACH-000750	LOXIMVI	-0.128165410964	Melanoma	Skin
ACH-000765	WM983B	NA	Melanoma	Skin
ACH-000788	A2058	-0.17830692954	Melanoma	Skin
ACH-000799	HS695T	-0.029585423807900003	Melanoma	Skin
ACH-000805	COLO679	0.0122214663228	Melanoma	Skin
ACH-000810	SKMEL30	0.173119483013	Melanoma	Skin
ACH-000812	COLO783	NA	Melanoma	Skin
ACH-000814	HS939T	0.174449175215	Melanoma	Skin
ACH-000827	WM793	0.132657687487	Melanoma	Skin
ACH-000881	MELJUSO	-0.00434308044551	Melanoma	Skin
ACH-000882	IGR1	-0.0530877491576	Melanoma	Skin
ACH-000884	MDAMB435S	NA	Melanoma	Skin
ACH-000899	WM88	NA	Melanoma	Skin
ACH-000915	IPC298	0.08893438058280001	Melanoma	Skin
ACH-000987	MEWO	-0.0748693603047	Melanoma	Skin
ACH-001041	CHL1DM	NA	Melanoma	Skin
ACH-001122	MKL1	NA	Merkel Cell Carcinoma	Skin
ACH-001123	MKL2	NA	Merkel Cell Carcinoma	Skin
ACH-001170	PETA	NA	Merkel Cell Carcinoma	Skin
ACH-001190	SKMEL2	-0.163583330387	Melanoma	Skin
ACH-001239	WM2664	-0.07914179438289999	Melanoma	Skin
