# Supplementary material for: Loss of AMBRA1 activates MAPK and angiogenesis signaling pathways in melanoma cells
Source: FEBS Open Bio. 2026 Jun 2:10.1002/2211-5463.70281. Online ahead of print. doi: 10.1002/2211-5463.70281 (PMC13398474; doi:10.1002/2211-5463.70281)
Supplement: Supplementary file 3 — File S2. DepMap AMBRA1 gene effect (Chronos) filtered by Melanoma_CRISPR. [file FEB4-9999-0-s004.csv]

model	Cell Line Name	AMBRA1 Gene Effect (Chronos) CRISPR (DepMap Public 25Q3+Score, Chronos)	Primary Disease	Lineage
ACH-000014	HS294T	0.2214944387749887	Melanoma	Skin
ACH-000219	A375	-0.5479485334520589	Melanoma	Skin
ACH-000274	HS852T	-0.5598453465937822	Melanoma	Skin
ACH-000304	WM115	0.046290186472313574	Melanoma	Skin
ACH-000322	HT144	-0.13967393922145394	Melanoma	Skin
ACH-000348	RPMI7951	-0.22862988258200145	Melanoma	Skin
ACH-000401	COLO800	-0.558931126929611	Melanoma	Skin
ACH-000404	K029AX	1.1041646130637437	Melanoma	Skin
ACH-000425	UACC62	0.49466772387604924	Melanoma	Skin
ACH-000441	SH4	0.6235961106840929	Melanoma	Skin
ACH-000450	MELHO	0.3756409052032863	Melanoma	Skin
ACH-000458	CJM	-0.21448299185372954	Melanoma	Skin
ACH-000477	MALME3M	1.0963248011933808	Melanoma	Skin
ACH-000550	IGR39	0.057941010308580024	Melanoma	Skin
ACH-000579	UACC257	-0.17147000433571669	Melanoma	Skin
ACH-000580	C32	0.3657328350465428	Melanoma	Skin
ACH-000614	RVH421	1.0969578015365204	Melanoma	Skin
ACH-000632	HS944T	0.44666576459274127	Melanoma	Skin
ACH-000661	WM1799	-0.03840120202240498	Melanoma	Skin
ACH-000676	LN464	0.3953273238008264	Melanoma	Skin
ACH-000765	WM983B	0.35827750559391935	Melanoma	Skin
ACH-000788	A2058	0.1479232382832299	Melanoma	Skin
ACH-000799	HS695T	-0.6043776524998918	Melanoma	Skin
ACH-000801	HS936T	0.6985472772226988	Melanoma	Skin
ACH-000805	COLO679	0.4442584344338217	Melanoma	Skin
ACH-000810	SKMEL30	-0.06524083746565545	Melanoma	Skin
ACH-000822	SKMEL24	0.1933925707541927	Melanoma	Skin
ACH-000827	WM793	0.24553064739128355	Melanoma	Skin
ACH-000881	MELJUSO	-0.3260652782559944	Melanoma	Skin
ACH-000882	IGR1	0.4536445997164666	Melanoma	Skin
ACH-000884	MDAMB435S	-0.10283691667851486	Melanoma	Skin
ACH-000899	WM88	0.47227495604750586	Melanoma	Skin
ACH-000915	IPC298	0.3947392471482407	Melanoma	Skin
ACH-000968	COLO792	-0.4855483693085282	Melanoma	Skin
ACH-001041	CHL1DM	0.6882745240770021	Melanoma	Skin
ACH-001190	SKMEL2	-0.512165336946355	Melanoma	Skin
ACH-001239	WM2664	0.38508242905214357	Melanoma	Skin
ACH-001328	A431	-0.5708052048798126	Cutaneous Squamous Cell Carcinoma	Skin
ACH-001442	A388	-0.5873090133815543	Cutaneous Squamous Cell Carcinoma	Skin
ACH-001521	HKA1	-0.15563247872644415	Cutaneous Squamous Cell Carcinoma	Skin
ACH-001522	HMY1	0.12936414842209204	Melanoma	Skin
ACH-001523	HSC1	-0.2761104606363116	Cutaneous Squamous Cell Carcinoma	Skin
ACH-001524	HSC5	0.5256300777278575	Cutaneous Squamous Cell Carcinoma	Skin
ACH-001550	MCC13	-0.22901930737513876	Merkel Cell Carcinoma	Skin
ACH-001551	MCC142	0.22244538771124106	Merkel Cell Carcinoma	Skin
ACH-001552	MCC26	0.09001839822132214	Merkel Cell Carcinoma	Skin
ACH-001563	MM127	-0.612274110461421	Melanoma	Skin
ACH-001566	MM370	0.21338016369054924	Melanoma	Skin
ACH-001567	MM383	-0.07473718009481953	Melanoma	Skin
ACH-001568	MM386	-0.014993859338173252	Melanoma	Skin
ACH-001570	MM426	0.5029589126303864	Melanoma	Skin
ACH-001645	SEKI	0.47195372552973297	Melanoma	Skin
ACH-001970	MM253	0.8545395748645142	Melanoma	Skin
ACH-001972	MM473	-0.10244159901929051	Melanoma	Skin
ACH-001973	MM485	0.030557735936333333	Melanoma	Skin
ACH-001975	MM576	-0.04667905845045702	Melanoma	Skin
ACH-001982	NZM3	0.37091073580648987	Melanoma	Skin
ACH-001986	NZM42	0.6988011108905596	Melanoma	Skin
ACH-001990	NZM7	0.17297001868979528	Melanoma	Skin
ACH-002001	A375SKINCJ1	-0.11816590401460067	Melanoma	Skin
ACH-002002	A375SKINCJ2	-0.14308134598353242	Melanoma	Skin
ACH-002003	A375SKINCJ3	-0.23962916022428715	Melanoma	Skin
ACH-002004	UACC62SKINCJ1	0.5970901546547398	Melanoma	Skin
ACH-002005	SKMEL19	0.255633489559052	Melanoma	Skin
ACH-002084	MMAC	0.054888777877639836	Melanoma	Skin
ACH-002143	ISTMEL1	-0.2248321650313535	Melanoma	Skin
ACH-002458	HT144SKINFV1	-0.33700729126121914	Melanoma	Skin
ACH-002460	HT144SKINFV2	0.167493120766328	Melanoma	Skin
ACH-002461	RVH421SKINFV1	-0.3435613467086808	Melanoma	Skin
ACH-002508	WM3211	-0.37516801447589027	Melanoma	Skin
ACH-002510	M040416	-0.037743564916145396	Melanoma	Skin
ACH-002511	M104325	-1.4933993798968364	Melanoma	Skin
ACH-002512	MM160113	-0.1321584793250343	Melanoma	Skin
ACH-002847	YUHOIN	-0.19046542373238007	Melanoma	Skin
ACH-002928	MM100511	0.13871061262478152	Melanoma	Skin
