# Supplementary material for: Loss of AMBRA1 activates MAPK and angiogenesis signaling pathways in melanoma cells
Source: FEBS Open Bio. 2026 Jun 2:10.1002/2211-5463.70281. Online ahead of print. doi: 10.1002/2211-5463.70281 (PMC13398474; doi:10.1002/2211-5463.70281)
Supplement: Supplementary file 4 — File S3. rAmbra versus rBgal differentially expressed genes. [file FEB4-9999-0-s001.xlsx]

## Sheet: Sheet1
ID	1 Avg (log2)	2 Avg (log2)	Fold Change	P-val	FDR P-val	Gene Symbol	Description
17118570	2.88	9.34	-88.18	1.74e-10	3.34e-06
17118554	2.84	9.62	-109.49	2.13e-10	3.34e-06
16737717	10.84	6.81	16.37	2.72e-10	3.34e-06	AMBRA1	autophagy/beclin-1 regulator 1
17118528	2.85	9.6	-108.15	2.77e-10	3.34e-06
16977241	4.27	2.18	4.27	8.47e-07	0.0082	NAA11	N(alpha)-acetyltransferase 11, NatA catalytic subunit
16821377	7.17	5.55	3.06	5.78e-06	0.0465	CDH13	cadherin 13
