# Supplementary material for: Loss of AMBRA1 activates MAPK and angiogenesis signaling pathways in melanoma cells
Source: FEBS Open Bio. 2026 Jun 2:10.1002/2211-5463.70281. Online ahead of print. doi: 10.1002/2211-5463.70281 (PMC13398474; doi:10.1002/2211-5463.70281)
Supplement: Supplementary file 5 — File S4. shAMBRA1 versus shScramble differentially expressed genes. [file FEB4-9999-0-s005.xlsx]

## Sheet: Sheet1
ID	2 Avg (log2)	1 Avg (log2)	2 Standard Deviation	1 Standard Deviation	Fold Change	P-val	FDR P-val	Public Gene IDs	Gene Symbol	Description	Chromosome	Strand	Start	Stop
16658192	4.86	3.47	0.12	0.07	2.63	5.91e-06	0.0143	NM_001126240; NM_001126241; NM_001126242; NM_001204184; NM_001204185; NM_001204186; NM_001204187; NM_001204188; NM_001204189; NM_001204190; NM_001204191; NM_001204192; NM_005427; XM_011542064; ENST00000346387; ENST00000354437; ENST00000357733; ENST00000378280; ENST00000378285; ENST00000378288; ENST00000378290; ENST00000378295; ENST00000603362; ENST00000603364; ENST00000604074; ENST00000604194; EN…	TP73	tumor protein p73	chr1	+	3569084	3652765
16658289	6.12	4.14	0.18	0.31	3.94	1.14e-06	0.0079	NM_001042478; NM_018836; XM_011541786; XM_011541787; XM_011541788; ENST00000378190; ENST00000378191; ENST00000466761; AF175409; AY282806; BC041648; OTTHUMT00000001542; OTTHUMT00000001543; OTTHUMT00000001645; uc001alm.1; uc001aln.3	AJAP1	adherens junctions associated protein 1	chr1	+	4714792	4843851
16666509	3.69	2.82	0.16	0.12	1.83	0.0002	0.0866	NM_006417; XM_005270380; XM_011540516; XM_011540517; XR_246226; XR_426586; XR_946526; ENST00000370747; ENST00000438486; ENST00000446486; ENST00000467790; ENST00000470323; ENST00000472152; ENST00000476911; ENST00000485662; ENST00000495254; AK302527; AK316278; AK316476; BC022870; OTTHUMT00000026825; OTTHUMT00000026826; OTTHUMT00000026827; OTTHUMT00000026828; OTTHUMT00000026829; OTTHUMT00000026830; …	IFI44	interferon-induced protein 44	chr1	+	79115477	79129763
16671129	6.55	5.08	0.33	0.37	2.76	4.66e-05	0.0396	NM_001195571; XM_011509806; XM_011509807; ENST00000368744; OTTHUMT00000039105; uc021ozw.1	PRR9	proline rich 9	chr1	+	153190060	153191793
16672412	6.14	5.16	0.22	0.28	1.97	0.0002	0.073	NM_001127173; NM_021189; ENST00000368124; ENST00000368125; ENST00000416746; AF062733; AF363367; AK289541; AY046418; AY358332; BC033819; OTTHUMT00000090330; OTTHUMT00000090331; OTTHUMT00000090333; uc001ftk.2; uc001ftl.2; uc009wsx.1; uc009wsy.1	CADM3	cell adhesion molecule 3	chr1	+	159141377	159173103
16676355	5.64	4.91	0.12	0.04	1.66	0.0002	0.0748	NM_001005388; NM_001005389; NM_001160331; NM_001160332; NM_001160333; NM_015090; XM_005244989; XM_005244991; XM_005244992; XM_005244993; XM_005244997; XM_011509311; XM_011509312; XM_011509313; XM_011509314; XM_011509315; XM_011509316; XM_011509317; XM_011509318; XM_011509319; XM_011509320; XM_011509321; XM_011509322; XM_011509323; XM_011509324; XM_011509325; XM_011509326; XM_011509327; XM_0115093…	NFASC	neurofascin	chr1	+	204797779	204991950
16676682	9.4	10.91	0.14	0.14	-2.85	4.44e-06	0.0134	NM_001185156; NM_001185157; NM_001185158; NM_006850; XM_011509101; ENST00000294984; ENST00000367093; ENST00000367095; ENST00000391929; ENST00000480741; ENST00000491169; ENST00000611909; AY237723; AY641440; AY641441; BC009681; BT007156; OTTHUMT00000088680; OTTHUMT00000088681; OTTHUMT00000088682; OTTHUMT00000357807; OTTHUMT00000357808; OTTHUMT00000357809; U16261; uc001hes.2; uc001heu.2; uc001hev.2;…	IL24	interleukin 24	chr1	+	207070788	207077484
16679742	7.4	5.91	0.22	0.28	2.82	7.52e-05	0.0497	NM_015431; ENST00000366481; AF327057; BC146848; OTTHUMT00000096860; uc001ido.3; uc001idp.1; BX537432	TRIM58; OR2W3	tripartite motif containing 58; olfactory receptor, family 2, subfamily W, member 3	chr1	+	248020501	248060449
16697395	4.48	3.05	0.41	0.48	2.69	0.0002	0.083				chr1	-	189635279	189635386
16698816	5.99	4.91	0.24	0.28	2.11	0.0002	0.083	NM_025179; XM_005273164; XM_005273165; XM_006711387; ENST00000367033; ENST00000460870; ENST00000463510; ENST00000480053; ENST00000483048; ENST00000486969; AK094367; AY358496; BC032125; BC132676; BC136530; OTTHUMT00000088932; OTTHUMT00000088946; OTTHUMT00000088947; OTTHUMT00000088948; OTTHUMT00000088949; OTTHUMT00000088950; uc001hgy.3; uc001hgz.3; uc001hha.4; AK021813	PLXNA2	plexin A2	chr1	-	208195587	208417665
16707009	7.02	5.73	0.16	0.07	2.43	1.51e-05	0.0235	NM_001015880; NM_004670; ENST00000361175; ENST00000456849; ENST00000465996; ENST00000482258; AF074331; AF091242; AF150754; AF173365; AF313907; AK301453; BC009894; OTTHUMT00000049229; OTTHUMT00000049230; OTTHUMT00000049231; uc001kew.3; uc001kex.3; uc009xtg.1	PAPSS2	3-phosphoadenosine 5-phosphosulfate synthase 2	chr10	+	89419370	89507462
16711413	6.53	4.84	0.45	0.22	3.24	0.0002	0.0857	XR_930613; XR_959180; ENST00000478294	LOC105376382	uncharacterized LOC105376382	chr10	-	5636954	5638081
16712373	4.65	3.52	0.05	0.15	2.19	2.24e-05	0.0279	NM_001173484; NM_006393; NM_213569; XM_005252342; XM_005252343; XM_005252344; XM_011519290; XM_011519291; XR_242691; ENST00000377119; ENST00000377122; ENST00000417816; ENST00000434381; ENST00000460652; ENST00000464278; ENST00000473616; ENST00000481592; ENST00000482754; ENST00000485750; ENST00000492325; ENST00000493005; ENST00000498424; AK294926; AK295186; AK316521; BC110452; BC110453; BC126132; B…	NEBL	nebulette	chr10	-	21068902	21463116
16713187	8.86	6.96	0.35	0.12	3.75	1.02e-05	0.0197	NM_001024628; NM_001024629; NM_001244972; NM_001244973; NM_003873; NR_045259; XM_006717521; XM_006717522; XM_006717523; XM_006717524; XM_006717525; XM_006717526; XM_011519755; XM_011519756; ENST00000265371; ENST00000374816; ENST00000374821; ENST00000374822; ENST00000374823; ENST00000374867; ENST00000374875; ENST00000395995; ENST00000413802; ENST00000418675; ENST00000431894; ENST00000432372; ENST0…	NRP1	neuropilin 1	chr10	-	33466419	33625190
16713309	7.85	6.7	0.13	0.11	2.21	3.85e-05	0.0364	NM_031866; NR_039831; ENST00000374694; ENST00000579659; AB043703; AF086500; OTTHUMT00000047575; uc001iyz.1	FZD8; MIR4683	frizzled class receptor 8; microRNA 4683	chr10	-	35927177	35930362
16722787	5.75	4.89	0.07	0.17	1.81	0.0002	0.073	NM_001098520; NM_001098521; NM_001098522; NM_001098523; NM_006410; ENST00000419348; ENST00000421577; ENST00000443524; ENST00000451739; ENST00000530266; ENST00000531058; ENST00000532081; ENST00000532505; ENST00000533914; AF039103; AF092095; AK292092; BC002439; BC015358; CR456821; OTTHUMT00000387440; OTTHUMT00000387441; OTTHUMT00000387442; OTTHUMT00000387443; OTTHUMT00000387444; OTTHUMT00000387445;…	HTATIP2	HIV-1 Tat interactive protein 2	chr11	+	20385231	20405329
16723353	6.84	5.47	0.1	0.37	2.57	0.0002	0.0857	NM_001077242; NM_139160; ENST00000241051; ENST00000311388; ENST00000427755; ENST00000532078; ENST00000616885; AK294934; AK295960; BC030970; OTTHUMT00000388655; OTTHUMT00000388656; OTTHUMT00000388657; OTTHUMT00000388658; uc001mub.3; uc001muc.3; uc010reg.1; uc010reh.1	DEPDC7	DEP domain containing 7	chr11	+	33037410	33055128
16723447	7.86	7.08	0.16	0.04	1.71	0.0002	0.0857				chr11	+	33730981	33731568
16728708	3.69	2.69	0.14	0.14	2	0.0002	0.0857	NR_126364; ENST00000450804; AL832797	LINC01537	long intergenic non-protein coding RNA 1537	chr11	+	72281704	72284273
16729986	6.77	4.63	0.25	0.31	4.41	2.58e-06	0.0113	NM_001008781; XM_011542584; ENST00000409404; ENST00000469900; ENST00000489716; ENST00000525166; ENST00000528921; ENST00000533797; AK054903; BC016722; OTTHUMT00000335363; OTTHUMT00000335365; OTTHUMT00000335366; OTTHUMT00000394316; OTTHUMT00000394317; uc001pdi.4; uc001pdj.4	FAT3	FAT atypical cadherin 3	chr11	+	92085262	92629636
16730701	6.64	5.82	0.04	0.24	1.77	0.0002	0.0814				chr11	+	104123307	104123343
16733377	5.26	4.09	0.14	0.05	2.26	1.29e-05	0.0222	NM_001167681; NM_001271010; NM_001271012; NM_002017; XM_011542701; XM_011542702; ENST00000281428; ENST00000344954; ENST00000429175; ENST00000527767; ENST00000527786; ENST00000528790; ENST00000534087; ENST00000608055; ENST00000608303; AF147318; AK294279; AK300153; AY029368; BC001670; BC010115; BX647094; M93255; M98833; OTTHUMT00000386225; OTTHUMT00000386226; OTTHUMT00000386227; OTTHUMT00000386228;…	FLI1	Fli-1 proto-oncogene, ETS transcription factor	chr11	+	128555046	128683162
16738803	8.2	5.89	0.25	0.35	4.94	1.16e-06	0.0079	NM_001062; ENST00000257264; ENST00000529251; ENST00000532419; ENST00000533734; ENST00000534531; AK292990; J05068; OTTHUMT00000394502; OTTHUMT00000394503; OTTHUMT00000394504; OTTHUMT00000394505; OTTHUMT00000394506; uc001noj.2	TCN1	transcobalamin I (vitamin B12 binding protein, R binder family)	chr11	-	59620273	59634048
16742144	2.01	3.05	0.15	0.19	-2.06	0.0002	0.073				chr11	-	74427732	74427794
16742742	3.81	2.8	0.31	0.15	2.02	0.0002	0.0857	NR_030598; ENST00000390708; uc021qoc.1	MIR708	microRNA 708	chr11	-	79113066	79113153
16743056	5.41	4.31	0.1	0.14	2.14	3.38e-05	0.0334	NM_001014811; NM_001161586; NM_006680; XM_005273717; XM_011544735; XM_011544736; XM_011544737; XR_949760; XR_949761; XR_949762; XR_949763; XR_949764; XR_949765; XR_949766; ENST00000323418; ENST00000393324; ENST00000524826; ENST00000525957; ENST00000526504; ENST00000526834; ENST00000526944; ENST00000530335; ENST00000530520; ENST00000532471; ENST00000534638; ENST00000543262; AK092181; AK300974; AY4…	ME3	malic enzyme 3, NADP(+)-dependent, mitochondrial	chr11	-	86152150	86383678
16745563	7	5.82	0.15	0.29	2.26	3.79e-05	0.0364	NM_024769; XM_011542998; XM_011542999; ENST00000448775; ENST00000527977; ENST00000529128; ENST00000530371; AK304843; AY326422; AY358340; BC009371; OTTHUMT00000387542; OTTHUMT00000387544; OTTHUMT00000387545; OTTHUMT00000387546; uc001pyt.3	CLMP	CXADR-like membrane protein	chr11	-	122943020	123066007
16746023	4.14	3.16	0.22	0.15	1.97	0.0002	0.0724	NR_038908; ENST00000526269	SENCR	smooth muscle and endothelial cell enriched migration/differentiation-associated long non-coding RNA	chr11	-	128561567	128565918
16749423	5.69	4.11	0.1	0.37	2.99	2.04e-05	0.0273	NM_001248002; NM_001248003; NM_001248004; NM_001248005; NM_020183; XM_006719112; XM_006719113; XM_006719114; XM_011520766; XM_011520767; XM_011520768; XM_011520769; XM_011520770; XM_011520771; ENST00000261178; ENST00000266503; ENST00000311001; ENST00000395901; ENST00000457040; ENST00000539558; ENST00000542388; ENST00000544915; ENST00000546179; AB039921; AF231338; AF231339; AF246960; AF246961; AF2…	ARNTL2	aryl hydrocarbon receptor nuclear translocator-like 2	chr12	+	27485787	27578746
16754373	7.99	5.96	0.24	0.31	4.1	1.06e-05	0.0197	NM_006851; XM_011537775; ENST00000266659; ENST00000456650; ENST00000536703; ENST00000550491; AF400440; AK304847; BC012510; EF667354; OTTHUMT00000405722; OTTHUMT00000405723; OTTHUMT00000405724; OTTHUMT00000405725; U16307; uc001sxs.3; uc009zsb.1	GLIPR1	GLI pathogenesis-related 1	chr12	+	75874460	75897633
16762661	4.73	3.19	0.46	0.22	2.9	9.99e-05	0.0573	NM_002820; NM_198964; NM_198965; NM_198966; XM_011520774; XM_011520775; ENST00000201015; ENST00000395868; ENST00000395872; ENST00000534890; ENST00000535992; ENST00000538310; ENST00000539239; ENST00000542963; ENST00000545234; BC005961; BT007178; CR541882; J03580; J03802; OTTHUMT00000402912; OTTHUMT00000402913; OTTHUMT00000402914; OTTHUMT00000402915; OTTHUMT00000402916; OTTHUMT00000402917; OTTHUMT0…	PTHLH	parathyroid hormone-like hormone	chr12	-	28111017	28125638
16765542	6.1	4.98	0.16	0.24	2.17	0.0001	0.0681	NM_001130967; NM_001130968; NM_001290001; NM_001290002; NM_001290004; NM_015481; XM_005268783; XM_006719342; XM_011538168; XM_011538169; XM_011538170; XM_011538171; ENST00000338010; ENST00000352268; ENST00000394313; ENST00000546919; ENST00000546970; ENST00000547210; ENST00000549937; ENST00000549962; ENST00000550120; ENST00000550774; ENST00000550779; ENST00000551109; ENST00000551771; ENST000005523…	ZNF385A	zinc finger protein 385A	chr12	-	54762917	54785083
16767837	7.22	6.31	0.04	0.17	1.89	0.0001	0.064	NM_001300965; NM_001321; XM_011537977; ENST00000311083; ENST00000546966; ENST00000547435; ENST00000547557; ENST00000548783; ENST00000551725; ENST00000552330; AB209321; BC000992; BT019913; OTTHUMT00000406572; OTTHUMT00000406573; OTTHUMT00000406574; OTTHUMT00000406575; OTTHUMT00000406576; OTTHUMT00000406577; OTTHUMT00000406578; U46006; U57646; uc001syl.1	CSRP2	cysteine and glycine-rich protein 2	chr12	-	77252495	77272840
16775755	5.47	2.65	0.36	0.25	7.05	8.9e-07	0.0079	NR_047025	LINC00440	long intergenic non-protein coding RNA 440	chr13	+	89925457	89932494
16776431	7.08	6.06	0.12	0.02	2.03	1.58e-05	0.0238	NM_001846; ENST00000360467; ENST00000400163; ENST00000462309; ENST00000463084; ENST00000478681; ENST00000480609; ENST00000480771; ENST00000483683; ENST00000494852; AK294920; BC068210; OTTHUMT00000045761; OTTHUMT00000045762; OTTHUMT00000045763; OTTHUMT00000312857; OTTHUMT00000312858; OTTHUMT00000312859; OTTHUMT00000312860; OTTHUMT00000312861; OTTHUMT00000312862; uc001vqx.3	COL4A2	collagen, type IV, alpha 2	chr13	+	110958159	111165374
16777715	7.02	5.98	0.09	0.3	2.06	6.98e-05	0.0481	NM_001159920; NM_001160030; NM_001160031; NM_002019; XM_011535014; ENST00000282397; ENST00000539099; ENST00000540678; ENST00000541932; ENST00000543394; ENST00000615611; ENST00000615840; ENST00000617835; AF063657; AK292936; AK300392; BC039007; DQ836394; DQ836395; EF491868; EF491869; EF491870; EU360600; EU368830; EU826561; EU826562; JF509744; JF509745; OTTHUMT00000044322; OTTHUMT00000474549; OTTHUM…	FLT1	fms-related tyrosine kinase 1	chr13	-	28874483	29069265
16778061	6.35	4.93	0.37	0.3	2.67	0.0002	0.083	NM_005584; ENST00000379919; AB593021; AB593022; BC028170; CR457420; OTTHUMT00000044459; uc001uvc.3	MAB21L1; MIR548F5	mab-21-like 1 (C. elegans); microRNA 548f-5	chr13	-	36047926	36050832
16780133	8.82	5.58	0.4	0.64	9.41	1.77e-05	0.0244	NM_032229; ENST00000400286; AK292793; BC101070; BC101071; BC101072; BC101073; OTTHUMT00000045404; uc001vll.1	SLITRK6	SLIT and NTRK-like family, member 6	chr13	-	86366922	86373623
16780929	6.69	5.34	0.12	0.09	2.55	5.71e-06	0.0143	NM_001303110; NM_001845; XM_011521048; ENST00000375820; ENST00000467182; ENST00000474391; ENST00000543140; ENST00000615732; BC142626; BC151220; OTTHUMT00000045759; OTTHUMT00000312866; OTTHUMT00000312867; OTTHUMT00000476753; OTTHUMT00000476754; uc001vqw.4; Y00706	COL4A1	collagen, type IV, alpha 1	chr13	-	110801310	110959496
16785379	5.25	6.51	0.12	0.37	-2.4	0.0002	0.0748	NM_021979; ENST00000247207; ENST00000394709; ENST00000554883; BC001752; BC036107; BT009815; OTTHUMT00000280651; OTTHUMT00000411969; uc001xhj.3; uc001xhk.4	HSPA2	heat shock 70kDa protein 2	chr14	+	65002623	65009955
16788536	4.3	2.28	0.75	0.26	4.06	0.0001	0.0724	NR_030173; ENST00000606207; uc021sce.1	MIR432	microRNA 432	chr14	+	101350820	101350913
16798479	6.2	5.29	0.07	0.04	1.88	5.37e-05	0.0426	NM_000810; NM_001165037; XM_005268258; XM_006720459; ENST00000335625; ENST00000355395; ENST00000400081; ENST00000554038; ENST00000554083; ENST00000554596; ENST00000554599; ENST00000555060; ENST00000555182; ENST00000557449; ENST00000557484; AK290453; AK294303; AK303742; BC111979; BC113422; BT009830; L08485; OTTHUMT00000415234; OTTHUMT00000415235; OTTHUMT00000415236; OTTHUMT00000415237; OTTHUMT0000…	GABRA5	gamma-aminobutyric acid (GABA) A receptor, alpha 5	chr15	+	27111510	27194357
16799289	6.98	5.45	0.19	0.34	2.88	4.64e-05	0.0396	NM_001302797; NM_207445; BC137300; BC137301; BC171789; uc001zkg.2	C15orf54	chromosome 15 open reading frame 54	chr15	+	39542885	39547048
16799739	6.96	8.43	0.36	0.24	-2.77	0.0002	0.083	NM_001142776; NM_024111; ENST00000444189; ENST00000446533; ENST00000487220; ENST00000617768; ENST00000617961; AY702027; BC001683; BC001847; BC019625; OTTHUMT00000252526; OTTHUMT00000347784; OTTHUMT00000418862; OTTHUMT00000475891; uc001znh.2; uc010uct.1	CHAC1	ChaC glutathione-specific gamma-glutamylcyclotransferase 1	chr15	+	41244055	41248717
16802653	6.38	5.11	0.21	0.15	2.42	2.26e-05	0.0279	NM_001286429; NM_024817; XM_006720692; XM_011522043; XM_011522044; XM_011522045; ENST00000261862; ENST00000355327; ENST00000357769; ENST00000567745; ENST00000567776; ENST00000567838; ENST00000620694; AK131551; AK299056; AK303870; AY358143; BC140868; BX641106; OTTHUMT00000257243; OTTHUMT00000257253; OTTHUMT00000420805; OTTHUMT00000420806; OTTHUMT00000420807; OTTHUMT00000474079; uc002atb.1; uc002at…	THSD4	thrombospondin type 1 domain containing 4	chr15	+	71389291	72075722
16803754	9.24	7.29	0.36	0.3	3.86	2.99e-05	0.032	NM_001293298; NM_001293304; NM_018689; ENST00000220244; ENST00000356249; ENST00000394685; ENST00000495041; ENST00000559966; ENST00000560027; ENST00000611615; AB103330; AK026540; AK027058; AL359061; AY581148; AY581149; AY585237; BC020256; OTTHUMT00000291389; OTTHUMT00000313748; OTTHUMT00000313749; OTTHUMT00000313750; OTTHUMT00000417671; OTTHUMT00000417672	CEMIP	cell migration inducing protein, hyaluronan binding	chr15	+	81071684	81244117
16813206	5.31	4.17	0.15	0.35	2.21	0.0002	0.073	NM_001150; XM_005254892; XM_011521473; XM_011521474; ENST00000300060; ENST00000558177; ENST00000558740; ENST00000559761; ENST00000559874; ENST00000559887; ENST00000560028; ENST00000560030; ENST00000560137; AK298134; AK298242; AK298339; AK300946; BC058928; M22324; OTTHUMT00000313425; OTTHUMT00000416686; OTTHUMT00000416687; OTTHUMT00000416688; OTTHUMT00000416689; OTTHUMT00000416690; OTTHUMT00000416…	ANPEP	alanyl (membrane) aminopeptidase	chr15	-	90328120	90358633
16819064	9.64	8.61	0.19	0.1	2.04	0.0001	0.0592	NM_001127891; NM_001302508; NM_001302509; NM_001302510; NM_004530; ENST00000219070; ENST00000437642; ENST00000543485; ENST00000564864; ENST00000566564; ENST00000568715; ENST00000570283; ENST00000570308; AK301536; AL832088; BC002576; OTTHUMT00000256913; OTTHUMT00000433258; OTTHUMT00000433259; OTTHUMT00000433260; OTTHUMT00000433261; OTTHUMT00000433262; OTTHUMT00000433263; OTTHUMT00000440029; uc002e…	MMP2	matrix metallopeptidase 2	chr16	+	55512883	55540603
16821654	5.92	5.09	0.12	0.07	1.77	0.0002	0.083	NM_001451; ENST00000262426; BC089442; OTTHUMT00000269103; U13219; uc002fjl.3	FOXF1	forkhead box F1	chr16	+	86544133	86548076
16821790	5.26	4.4	0.2	0.2	1.82	0.0002	0.0814	NM_001127464; XM_011523386; XM_011523387; XM_011523388; ENST00000437464; ENST00000565624; OTTHUMT00000423023; uc002fku.2	ZNF469	zinc finger protein 469	chr16	+	88493879	88507165
16835592	5.78	5	0.23	0.1	1.72	0.0002	0.0843	NM_002507; ENST00000172229; ENST00000504201; ENST00000509200; AK303278; BC050309; M14764; OTTHUMT00000365150; OTTHUMT00000365151; OTTHUMT00000365152; uc002ioz.4	NGFR	nerve growth factor receptor	chr17	+	47572655	47592382
16835672	8.75	7.58	0.1	0.28	2.24	0.0001	0.0592	NM_002204; XM_005257308; ENST00000007722; ENST00000320031; ENST00000504417; ENST00000505306; ENST00000505552; ENST00000505612; ENST00000506401; ENST00000506437; ENST00000506827; ENST00000507771; ENST00000508100; ENST00000510809; ENST00000512553; ENST00000514834; ENST00000515147; ENST00000570989; AB209658; AK092023; AK095140; AK289961; AK293323; AK303384; BC043917; BC136636; BC144328; BC150190; M5…	ITGA3	integrin alpha 3	chr17	+	48133332	48167849
16852179	5.06	3.61	0.2	0.14	2.74	4.06e-06	0.0131	NM_001128588; NM_001146036; NM_001146037; NM_001308278; NM_001308279; NM_015865; XM_005258329; XM_005258333; XM_006722526; XM_011526141; XM_011526142; XM_011526143; XM_011526144; ENST00000321925; ENST00000402943; ENST00000415427; ENST00000436407; ENST00000502059; ENST00000535474; ENST00000586056; ENST00000586142; ENST00000586854; ENST00000586951; ENST00000587601; ENST00000588179; ENST00000589322;…	SLC14A1	solute carrier family 14 (urea transporter), member 1 (Kidd blood group)	chr18	+	43304092	43332485
16852463	5.96	3.94	0.35	0.37	4.05	1.38e-05	0.023	NM_004163; XM_005266733; XM_005266734; XM_006722518; XM_011526129; XM_011526130; XM_011526131; XR_935245; ENST00000262094; ENST00000586570; ENST00000586594; ENST00000592334; AF329499; AF498954; BC027474; OTTHUMT00000256008; OTTHUMT00000448304; OTTHUMT00000448410; OTTHUMT00000448425; U57093; uc002lfr.3	RAB27B	RAB27B, member RAS oncogene family	chr18	+	52495708	52562747
16855761	6.23	4.56	0.12	0.21	3.19	3.65e-06	0.0126	NM_001271028; NM_021153; NR_073130; XM_011525931; XM_011525932; XR_935217; ENST00000262150; ENST00000454642; ENST00000540086; ENST00000579658; ENST00000580157; AK304000; AY358654; BC015877; OTTHUMT00000256219; OTTHUMT00000442284; OTTHUMT00000442285; OTTHUMT00000442287; OTTHUMT00000442288; uc002lkd.3	CDH19	cadherin 19, type 2	chr18	-	64168320	64271409
16858451	7.69	6.88	0.17	0.28	1.75	0.0002	0.083	NM_001170635; NM_022737; XM_005260017; ENST00000251473; ENST00000586380; ENST00000586431; ENST00000587801; ENST00000588196; ENST00000588360; ENST00000591329; ENST00000591608; AY304516; AY339628; BC009378	PLPPR2	phospholipid phosphatase related 2	chr19	+	11466062	11476374
16858592	4.79	2.72	0.27	0.13	4.2	5.95e-07	0.0079	NM_001136501; XM_006722729; ENST00000439326; ENST00000441304; ENST00000550826; AK027865; AK299732; BC125186; OTTHUMT00000344086; OTTHUMT00000344087; OTTHUMT00000403772; uc002mtb.2; uc010dym.1	ZNF844	zinc finger protein 844	chr19	+	12175514	12192380
16872551	8.03	6.99	0.07	0.12	2.06	4.02e-05	0.0366	NM_000660; XM_011527242; ENST00000221930; ENST00000597453; ENST00000598758; ENST00000600196; AK291907; BC000125; BC001180; BC022242; BT007245; OTTHUMT00000463500; OTTHUMT00000463501; OTTHUMT00000463504; OTTHUMT00000463507; uc002oqh.2; X02812	TGFB1	transforming growth factor beta 1	chr19	-	41836812	41859831
16873049	7.15	6.08	0.06	0.3	2.1	6.52e-05	0.0463	NM_145296; XM_005258620; ENST00000222374; ENST00000593506; AF363368; OTTHUMT00000463352; OTTHUMT00000463353; uc002oxc.1	CADM4	cell adhesion molecule 4	chr19	-	44126522	44143991
16873087	8.26	6.91	0.22	0.15	2.56	5.64e-05	0.043	NM_002250; XM_005258882; XM_005258883; XM_011526938; XR_935823; ENST00000262888; ENST00000597184; ENST00000598836; ENST00000599107; ENST00000599720; ENST00000600408; ENST00000600909; ENST00000601549; ENST00000615047; AB128983; AB128984; AB128985; AF000972; AF022150; AF022797; AF033021; AF395661; BC015337; BT007426; OTTHUMT00000463597; OTTHUMT00000463598; OTTHUMT00000463599; OTTHUMT00000463602; OT…	KCNN4	potassium channel, calcium activated intermediate/small conductance subfamily N alpha, member 4	chr19	-	44270685	44285409
16882352	4.21	5.11	0.05	0.13	-1.86	0.0001	0.0724	NM_032827; XM_006712122; XM_011533139; XM_011533140; XR_939731; XR_939732; XR_939733; ENST00000306279; ENST00000463422; ENST00000469442; ENST00000473116; ENST00000489682; AF529205; AK093766; AK096049; BC021207; BC094832; OTTHUMT00000252496; OTTHUMT00000329841; OTTHUMT00000329842; OTTHUMT00000329843; OTTHUMT00000329844; uc002sqm.4; uc002sqn.3	ATOH8	atonal bHLH transcription factor 8	chr2	+	85978467	86018506
16883216	2.8	3.6	0.07	0.1	-1.74	0.0002	0.073	NR_038386; ENST00000428157; ENST00000445382; ENST00000450072; ENST00000451384; ENST00000458149; ENST00000595492; ENST00000595588; ENST00000596069; ENST00000596356; ENST00000596529; ENST00000596740; ENST00000597654; ENST00000597941; ENST00000598144; ENST00000598737; ENST00000598824; ENST00000599015; ENST00000599435; ENST00000599501; ENST00000599959; ENST00000600331; ENST00000600606; ENST0000060112…	LINC01125	long intergenic non-protein coding RNA 1125	chr2	+	98280680	98319529
16883690	4.47	3.25	0.09	0.21	2.33	2.25e-05	0.0279	NM_001282408; NM_003856; NM_016232; NR_104167; XM_006712839; XM_011512151; ENST00000233954; ENST00000311734; ENST00000404917; ENST00000409584; ENST00000427077; ENST00000447231; ENST00000463990; ENST00000473175; ENST00000482701; AB012701; AB029084; AK291578; AK303389; BC030975; EU181432; OTTHUMT00000253296; OTTHUMT00000253297; OTTHUMT00000253298; OTTHUMT00000329224; OTTHUMT00000329225; OTTHUMT0000…	IL1RL1	interleukin 1 receptor-like 1	chr2	+	102927962	102968497
16886174	5.67	4.11	0.03	0.41	2.95	2.65e-05	0.0299	NM_001032998; NM_001199241; NM_003937; XM_011512101; XM_011512102; XM_011512103; XM_011512104; XM_011512105; XR_923058; ENST00000264170; ENST00000375773; ENST00000409512; ENST00000410015; ENST00000424385; ENST00000460143; ENST00000612147; ENST00000613664; ENST00000621320; AK290900; AK292095; BC000879; CR457423; OTTHUMT00000254772; OTTHUMT00000332170; OTTHUMT00000332171; OTTHUMT00000332172; OTTHUM…	KYNU	kynureninase	chr2	+	143635067	143799890
16886717	6.08	4.33	0.12	0.18	3.37	1.47e-06	0.0079	NM_014568; ENST00000259056; ENST00000461704; ENST00000463418; AK292154; AY277591; BC142676; BC142703; OTTHUMT00000254925; OTTHUMT00000332667; OTTHUMT00000332668; uc002tzg.3; uc010zci.2	GALNT5	polypeptide N-acetylgalactosaminyltransferase 5	chr2	+	158114110	158170723
16890707	5.3	4.03	0.06	0.39	2.41	9.48e-05	0.0561				chr2	+	218116279	218116598
16893846	5.56	3.73	0.42	0.2	3.55	6.42e-05	0.0463	NM_012293; XM_005264707; XM_011510395; XM_011510396; XM_011510397; ENST00000252804; ENST00000425171; ENST00000433670; ENST00000447941; ENST00000453308; ENST00000465809; ENST00000467191; ENST00000477093; ENST00000477810; ENST00000478155; ENST00000483018; ENST00000485177; ENST00000493654; ENST00000493779; AK098167; BC030834; BC070119; BC098579; EF090903; OTTHUMT00000322505; OTTHUMT00000322506; OTTH…	PXDN	peroxidasin	chr2	-	1635659	1748624
16897834	8.85	7.3	0.08	0.48	2.92	0.0002	0.073	NM_001039348; NM_001039349; XM_005264205; ENST00000355426; ENST00000394555; ENST00000421664; ENST00000424207; ENST00000429909; ENST00000438672; ENST00000439193; ENST00000440439; ENST00000452161; ENST00000452337; ENST00000480016; ENST00000497698; AK290599; AK293058; AK301402; AK301531; BC014410; BC098561; OTTHUMT00000251491; OTTHUMT00000324899; OTTHUMT00000324900; OTTHUMT00000324901; OTTHUMT000003…	EFEMP1	EGF containing fibulin-like extracellular matrix protein 1	chr2	-	56093097	56151298
16898788	8.61	6.79	0.35	0.45	3.54	8.03e-05	0.0512	NM_001099691; NM_001308158; NM_001308159; NM_003236; ENST00000295400; ENST00000394241; ENST00000418333; ENST00000419940; ENST00000444975; ENST00000445399; ENST00000450929; ENST00000460808; AF149096; AF149097; AF149098; AK290151; BC005308; BT006833; K03222; M31172; OTTHUMT00000251870; OTTHUMT00000329960; OTTHUMT00000329961; OTTHUMT00000330069; OTTHUMT00000330070; OTTHUMT00000330076; OTTHUMT0000033…	TGFA	transforming growth factor alpha	chr2	-	70674412	70781325
16903897	6.81	5.87	0.14	0.1	1.91	7.32e-05	0.049	NM_006186; XM_005246621; XM_005246622; XM_005246623; XM_006712553; XM_011511246; XR_427087; ENST00000339562; ENST00000406048; ENST00000409108; ENST00000409572; ENST00000417764; ENST00000417972; ENST00000421709; ENST00000424077; ENST00000426264; ENST00000429376; AK291456; AK299439; BC009288; BC066890; HQ692824; HQ709176; uc002tyx.4; uc002tyz.4; uc010zcf.2; uc010zcg.1; uc021vri.1	NR4A2	nuclear receptor subfamily 4, group A, member 2	chr2	-	157180944	157198860
16908897	6.54	5.04	0.22	0.07	2.83	7.82e-06	0.0167	NM_001304536; NM_001304537; NM_004438; XM_005246374; ENST00000281821; ENST00000409854; ENST00000409938; ENST00000419964; ENST00000424339; ENST00000434266; ENST00000441679; ENST00000463446; ENST00000469354; ENST00000472696; ENST00000495693; ENST00000541600; AK290306; AK300772; BC026327; BC105000; BC105002; L36645; OTTHUMT00000256836; OTTHUMT00000332695; OTTHUMT00000332696; OTTHUMT00000332697; OTTH…	EPHA4	EPH receptor A4	chr2	-	222282747	222438922
16911125	3.76	4.82	0.21	0.18	-2.08	0.0003	0.0885	NR_033917; ENST00000419003; BC069037	LINC01433	long intergenic non-protein coding RNA 1433	chr20	+	4173714	4176929
16911804	6.04	4.13	0.4	0.27	3.76	9.68e-05	0.0563	NM_020689; ENST00000328041; ENST00000613834; OTTHUMT00000078207; uc002wrl.3	SLC24A3	solute carrier family 24 (sodium/potassium/calcium exchanger), member 3	chr20	+	19193290	19703545
16916492	5.26	4.25	0.11	0.15	2.02	6.04e-05	0.0448	NM_001083910; NM_001135844; NM_006065; XM_005260641; XM_005260643; XM_005260644; XM_011529130; XM_011529131; XM_011529132; XM_011529133; XM_011529134; XM_011529135; XM_011529136; XR_937025; XR_937026; ENST00000262929; ENST00000279477; ENST00000381603; ENST00000381605; ENST00000562014; ENST00000563840; ENST00000565076; ENST00000565087; ENST00000565230; ENST00000565775; ENST00000566055; ENST0000056…	SIRPB1	signal-regulatory protein beta 1	chr20	-	1544167	1600740
16917183	7.62	5.86	0.13	0.25	3.39	3.45e-06	0.0126	NM_000214; ENST00000254958; ENST00000423891; ENST00000488480; ENST00000612857; ENST00000613518; ENST00000617357; ENST00000617965; ENST00000620743; AF003837; AF028593; AK302554; BC098393; BC126205; BC126207; OTTHUMT00000077998; OTTHUMT00000473617; OTTHUMT00000473619; OTTHUMT00000473620; OTTHUMT00000473621; OTTHUMT00000473622; OTTHUMT00000473624; OTTHUMT00000473625; U61276; U73936; uc002wnw.2; ENST…	JAG1	jagged 1	chr20	-	10618332	10654694
16920671	8.66	7.37	0.22	0.32	2.45	0.0001	0.064	NM_001255976; NM_020182; NM_199169; NM_199170; NM_199171; ENST00000265626; ENST00000341744; ENST00000347215; ENST00000395814; ENST00000395816; ENST00000395819; ENST00000414037; ENST00000472841; AF224278; AF305616; AK296199; AY128643; BC080635; OTTHUMT00000079858; OTTHUMT00000079859; OTTHUMT00000079860; OTTHUMT00000267812; OTTHUMT00000267813; OTTHUMT00000267814; OTTHUMT00000267815	PMEPA1	prostate transmembrane protein, androgen induced 1	chr20	-	56223448	56286592
16924383	5.95	4.28	0.36	0.43	3.18	9.05e-05	0.0553	NR_109925; BC028044	MIR548XHG	MIR548X host gene	chr21	-	19933583	20132321
16925398	6.68	4.73	0.24	0.01	3.86	1.11e-06	0.0079	NR_026812; uc011adz.2	RUNX1-IT1	RUNX1 intronic transcript 1	chr21	-	36410222	36411723
16934302	7.59	6.03	0.1	0.27	2.94	9.81e-06	0.0197				chr22	-	33256531	33258438
16937741	4.93	3.69	0.28	0.14	2.35	4.69e-05	0.0396	NM_005037; NM_015869; NM_138711; NM_138712; XM_011533840; XM_011533841; XM_011533842; XM_011533843; XM_011533844; ENST00000287820; ENST00000309576; ENST00000396999; ENST00000397000; ENST00000397010; ENST00000397012; ENST00000397015; ENST00000397023; ENST00000397026; ENST00000397029; ENST00000438682; ENST00000455517; ENST00000477039; ENST00000497594; AB307692; AB451337; AB472042; AB565476; AJ56337…	PPARG	peroxisome proliferator-activated receptor gamma	chr3	+	12328867	12475855
16938620	5.92	4.91	0.19	0.03	2.01	6.95e-05	0.0481	NM_001137674; ENST00000360311; ENST00000489408; AK294003; OTTHUMT00000341957; OTTHUMT00000341958; uc011axg.2	ZNF860	zinc finger protein 860	chr3	+	32023263	32033228
16942248	5.99	4.76	0.07	0.15	2.35	7.96e-06	0.0167	XR_937501; XR_937503; XR_937504; XR_937505; XR_937506; XR_937507; XR_937508; XR_937509	LOC105377108	uncharacterized LOC105377108	chr3	+	58558471	58560046
16951220	8.24	7.08	0.04	0.21	2.23	5.71e-05	0.043	NM_001284413; NM_001284415; NM_001284416; NM_012260; NR_104315; ENST00000321169; ENST00000383779; ENST00000414979; ENST00000421993; ENST00000422591; ENST00000435217; ENST00000451445; ENST00000456194; ENST00000457447; ENST00000460907; ENST00000469454; ENST00000472857; ENST00000628377; AK301546; AK301990; AK302086; BC001627; BC007440; OTTHUMT00000252104; OTTHUMT00000342872; OTTHUMT00000342960; OTTH…	HACL1	2-hydroxyacyl-CoA lyase 1	chr3	-	15602211	15643338
16951696	6.52	4.82	0.17	0.23	3.26	5.75e-06	0.0143	NM_001031741; NM_001304384; NM_152534; NM_199347; XM_006712997; XM_006712998; XM_006712999; XM_006713001; XM_006713002; XM_011533404; XM_011533405; XM_011533406; XM_011533407; XM_011533408; XM_011533409; XM_011533410; XM_011533411; XM_011533412; XM_011533413; XM_011533414; XM_011533415; XR_940384; ENST00000295720; ENST00000341435; ENST00000383770; ENST00000383771; ENST00000424275; ENST00000429845…	NEK10	NIMA-related kinase 10	chr3	-	27151576	27410951
16954048	6.62	5.26	0.28	0.1	2.55	6.49e-05	0.0463	NM_000581; NM_201397; ENST00000419349; ENST00000419783; ENST00000496791; ENST00000620890; AK225835; BC000742; BC007865; BC070258; M21304; OTTHUMT00000346154; OTTHUMT00000346155; OTTHUMT00000346156; uc021wxw.1; uc021wxx.1; Y00433	GPX1	glutathione peroxidase 1	chr3	-	49394609	49396033
16955197	7.25	5.39	0.27	0.15	3.65	7.08e-06	0.0163	NM_001256105; NM_003392; XM_006713324; XM_011534081; XM_011534082; XM_011534083; XM_011534084; XM_011534085; XM_011534086; XM_011534087; XM_011534088; XM_011534089; ENST00000264634; ENST00000474267; ENST00000482079; ENST00000493406; ENST00000497027; ENST00000497817; ENST00000614415; AK290375; AK290869; BC064694; EF028086; OTTHUMT00000350793; OTTHUMT00000350845; OTTHUMT00000350847; OTTHUMT00000350…	WNT5A	wingless-type MMTV integration site family, member 5A	chr3	-	55499743	55523973
16958382	4.52	2.95	0.41	0.29	2.98	0.0002	0.083	NM_033049; ENST00000462728; ENST00000478191; ENST00000490147; ENST00000497378; ENST00000616727; AB035807; AF286113; AY358831; OTTHUMT00000355714; OTTHUMT00000355715; OTTHUMT00000355716; OTTHUMT00000355717; OTTHUMT00000355718; uc003ehq.2	MUC13	mucin 13, cell surface associated	chr3	-	124624289	124672663
16958403	9.79	8.87	0.12	0.03	1.89	3.39e-05	0.0334	NM_020733; XM_005247666; ENST00000311127; ENST00000477536; ENST00000480667; ENST00000482699; ENST00000487661; ENST00000488654; BC067235; OTTHUMT00000355732; OTTHUMT00000355733; OTTHUMT00000355778; OTTHUMT00000355779; OTTHUMT00000355780; OTTHUMT00000355781; uc003ehr.4; uc003ehs.4	HEG1	heart development protein with EGF-like domains 1	chr3	-	124684554	124774802
16967465	5.04	2.36	0.96	0.31	6.4	0.0001	0.0697	NM_152997; ENST00000317987; AF086120; AF435080; AY190326; AY358958; BC062213; OTTHUMT00000251549; uc003hfd.3	FDCSP	follicular dendritic cell secreted protein	chr4	+	71091788	71100969
16967875	5.85	4.49	0.18	0.37	2.57	0.0002	0.0787	NM_015393; XM_011531833; ENST00000307428; ENST00000513238; AY358777; BC013294; OTTHUMT00000362494; OTTHUMT00000362495; uc003hih.2	PARM1	prostate androgen-regulated mucin-like protein 1	chr4	+	75858285	75975325
16970140	8.96	7.59	0.17	0.3	2.58	2.37e-05	0.0285	NM_019050; XM_005263073; XM_005263074; XM_005263075; XM_005263076; XM_005263077; XM_005263078; XM_006714240; XM_011532037; XM_011532038; ENST00000274030; ENST00000450251; ENST00000507597; ENST00000507906; ENST00000509769; ENST00000510737; ENST00000510852; ENST00000514305; ENST00000514665; AK025301; BC017382; BC062741; BX648836; OTTHUMT00000364564; OTTHUMT00000364565; OTTHUMT00000364566; OTTHUMT00…	USP53	ubiquitin specific peptidase 53	chr4	+	120133742	120216673
16974772	4.57	3.3	0.26	0.24	2.41	5.39e-05	0.0426	NR_002813; ENST00000627566; uc003gqj.1	KCNIP4-IT1	KCNIP4 intronic transcript 1	chr4	-	21844964	21854811
16975773	2.66	3.88	0.26	0.23	-2.33	5.31e-05	0.0426				chr4	-	48108098	48108205
16983373	6.86	4.35	0.98	0.1	5.69	0.0002	0.0857	NM_019018; XM_011514056; XR_925623; ENST00000274217; ENST00000506258; ENST00000513825; AL512750; BC011524; OTTHUMT00000253710; OTTHUMT00000366180; OTTHUMT00000366181; uc003jfj.3	FAM105A	family with sequence similarity 105, member A	chr5	+	14581884	14616289
16986333	5.96	4.78	0.12	0.15	2.27	3.14e-05	0.0322	NM_001297716; NM_014979; XM_011543281; XM_011543282; ENST00000322285; ENST00000502798; ENST00000506257; AK094917; BC100824; BC100825; BC100826; BC100827; OTTHUMT00000368700; OTTHUMT00000368701; OTTHUMT00000368743; uc003kei.1	SV2C	synaptic vesicle glycoprotein 2C	chr5	+	75378997	75649764
16994618	7.47	8.61	0.13	0.27	-2.22	0.0002	0.0857	NM_012334; XM_005248306; XM_005248307; XM_006714475; XM_011514046; ENST00000274203; ENST00000502436; ENST00000505695; ENST00000506343; ENST00000507288; ENST00000508318; ENST00000510401; ENST00000511972; ENST00000512061; ENST00000513610; ENST00000513882; ENST00000515803; AF234532; AF247457; AK074717; AK125246; AK295630; AK295736; AK303459; AK316138; BC041694; BC050682; BC108736; BC137168; BC150285…	MYO10	myosin X	chr5	-	16662016	16936385
16996146	5.7	3.88	0.52	0.24	3.53	0.0003	0.0884	NM_001135604; NM_007036; ENST00000381403; ENST00000381405; ENST00000598310; ENST00000601836; AK300634; BC011989; OTTHUMT00000214099; OTTHUMT00000367875; OTTHUMT00000461437; OTTHUMT00000461438; uc003jpk.3; uc010ivt.3	ESM1	endothelial cell-specific molecule 1	chr5	-	54273692	54281491
16996415	7.32	4.86	0.5	0.2	5.51	5.24e-06	0.0143	NM_001017992; ENST00000423391; BX648504; OTTHUMT00000368579; uc003jrm.3; BC137470; BC137473	ACTBL2	actin, beta-like 2	chr5	-	56775843	56778636
16996543	3.88	2.39	0.17	0.33	2.82	7.86e-05	0.0512				chr5	-	59599874	59599978
16997199	8.07	6.86	0.23	0.28	2.32	5.28e-05	0.0426	NM_001256574; NM_001256575; NM_001256576; NM_003633; NR_046318; XM_011543696; XM_011543697; ENST00000302351; ENST00000508331; ENST00000509127; ENST00000509284; ENST00000510316; ENST00000537006; ENST00000618628; AF005381; AF010314; AF059611; AK295128; AK299624; AY049781; BC000418; BT007392; OTTHUMT00000219862; OTTHUMT00000369004; OTTHUMT00000369006; OTTHUMT00000369007; OTTHUMT00000370946	ENC1	ectodermal-neural cortex 1 (with BTB domain)	chr5	-	73923234	73937249
16997383	5.77	4.34	0.27	0.19	2.7	4.41e-05	0.0394	NM_001256566; NM_004101; ENST00000296641; ENST00000504899; AK298585; BC093648; BC093650; BX537386; OTTHUMT00000219958; OTTHUMT00000368874; U92971; uc011csw.2	F2RL2	coagulation factor II (thrombin) receptor-like 2	chr5	-	75911307	75919259
16998342	4.23	3.46	0.14	0.12	1.71	0.0003	0.0866	NM_000439; NM_001177875; ENST00000311106; ENST00000508626; ENST00000509190; ENST00000513085; AK303888; BC130295; BC136486; M90753; OTTHUMT00000242851; OTTHUMT00000370538; OTTHUMT00000370540; OTTHUMT00000370541; uc003kls.2; uc010jbi.2; uc021ybq.1	PCSK1	proprotein convertase subtilisin/kexin type 1	chr5	-	95726040	95769847
16998642	5.41	4.58	0.15	0.13	1.77	0.0001	0.064	XR_948649; XR_948650; XR_953653; XR_953654	LOC105379110	uncharacterized LOC105379110	chr5	-	103718999	104728671
16998648	4.29	2.93	0.29	0.33	2.56	8.67e-05	0.0536	XR_948638; XR_948639; XR_948640; XR_948641; XR_948642; XR_948643; XR_948644; XR_948645; XR_948646; XR_948647; XR_948648; XR_953642; XR_953643; XR_953644; XR_953645; XR_953646; XR_953647; XR_953648; XR_953649; XR_953650; XR_953651; XR_953652	LOC105379109	uncharacterized LOC105379109	chr5	-	103966088	104109523
16998661	4.54	2.5	0.55	0.24	4.1	1.17e-05	0.0209				chr5	-	104115989	104116090
16999167	3.04	4.12	0.19	0.14	-2.13	0.0003	0.0866				chr5	-	118404992	118405095
17002612	5.26	4.22	0.14	0.07	2.06	2.54e-05	0.0299	NM_001271946; NM_003062; ENST00000332966; ENST00000404867; ENST00000518092; ENST00000518140; ENST00000519486; ENST00000519560; ENST00000521130; ENST00000521150; AB017169; AF086552; AL122074; AY358884; BC146759; OTTHUMT00000252792; OTTHUMT00000371504; OTTHUMT00000371505; OTTHUMT00000371506; OTTHUMT00000371520; OTTHUMT00000371521; OTTHUMT00000376173; uc010jji.2	SLIT3	slit guidance ligand 3	chr5	-	168088745	168728133
17004167	5.68	7.51	0.14	0.42	-3.57	3.1e-05	0.0322	NM_001195286; NM_002460; NR_046000; XM_006715090; ENST00000380956; ENST00000468485; ENST00000469834; ENST00000493114; ENST00000495137; AK130762; BC015752; OTTHUMT00000043638; OTTHUMT00000043639; OTTHUMT00000043640; OTTHUMT00000043641; OTTHUMT00000043642; U52682; uc003msz.4; uc003mta.4; uc003mtb.4; uc003mtc.1; uc010jne.2	IRF4	interferon regulatory factor 4	chr6	+	391739	411447
17010760	8.5	7.08	0.13	0.29	2.66	3.92e-05	0.0364	NM_001204813; NM_002526; ENST00000257770; ENST00000369646; ENST00000369651; ENST00000416334; ENST00000437581; BC015940; BC065937; DQ186653; OTTHUMT00000041388; OTTHUMT00000041389; OTTHUMT00000041390; OTTHUMT00000041391; uc003pkn.3; uc003pko.4; uc010kbr.3	NT5E	5-nucleotidase, ecto (CD73)	chr6	+	86159302	86205509
17011279	6.18	4.65	0.27	0.44	2.88	0.0001	0.0663	NM_001198; NM_182907; XM_005267094; XM_006715550; XM_011536062; XM_011536063; XM_011536064; ENST00000369089; ENST00000369091; ENST00000369096; ENST00000424894; ENST00000450060; ENST00000481163; ENST00000489365; ENST00000613999; AF084199; AK129768; AK289556; AY198414; AY198415; BC103832; BC103833; BC103834; BC103835; OTTHUMT00000041661; OTTHUMT00000041662; OTTHUMT00000041663; OTTHUMT00000327265; O…	PRDM1	PR domain containing 1, with ZNF domain	chr6	+	106534195	106557814
17013507	5.78	4.33	0.07	0.43	2.73	7.26e-05	0.049	NM_001030060; XM_011535819; ENST00000367474; ENST00000566741; OTTHUMT00000042610; OTTHUMT00000421265; uc003qmc.2	SAMD5	sterile alpha motif domain containing 5	chr6	+	147829828	147891157
17019728	8.47	5.36	0.49	0.52	8.61	3.33e-06	0.0126	NM_001168357; NM_005084; XM_005249408; XM_005249409; ENST00000274793; ENST00000537365; AK290381; AK294471; AK297066; BC038452; OTTHUMT00000040802; U20157; U24577; uc010jzf.3; uc011dwd.1; uc011dwe.1; uc021zae.1	PLA2G7	phospholipase A2, group VII (platelet-activating factor acetylhydrolase, plasma)	chr6	-	46671938	46703430
17019778	5.83	4.08	0.13	0.32	3.36	1.48e-05	0.0235	NM_025048; NM_153840; XM_005249005; XM_011514469; ENST00000283297; ENST00000371243; ENST00000371253; ENST00000419892; ENST00000449332; ENST00000471487; ENST00000474800; ENST00000475745; ENST00000477771; ENST00000477858; ENST00000487323; ENST00000491283; ENST00000493249; AB045123; AK095348; AY140952; BC104214; BC104215; BC113634; BC113636	ADGRF1	adhesion G protein-coupled receptor F1	chr6	-	46963107	47010099
17042681	6.74	5.58	0.19	0.24	2.23	0.0002	0.073	NM_020223; XM_011515457; XR_242097; ENST00000313766; ENST00000471328; ENST00000477004; ENST00000512382; ENST00000515795; ENST00000630666; ENST00000632495; ENST00000633408; ENST00000634108; AB545605; AF533706; AK125281; BC040074; OTTHUMT00000322476; OTTHUMT00000322477; OTTHUMT00000322478; OTTHUMT00000394479; OTTHUMT00000394480; OTTHUMT00000484820; OTTHUMT00000485021; OTTHUMT00000485022; OTTHUMT000…	FAM20C	family with sequence similarity 20, member C	chr7	+	192969	300740
17044414	7.63	6.45	0.14	0.1	2.26	1.76e-05	0.0244	NM_004289; ENST00000056233; ENST00000606261; ENST00000607375; AB010812; AF125534; AF133059; AF134891; BC015336; BC068455; OTTHUMT00000214088; OTTHUMT00000471201; OTTHUMT00000471202; uc003sxq.3	NFE2L3	nuclear factor, erythroid 2-like 3	chr7	+	26191847	26226757
17050591	8.21	7.06	0.06	0.29	2.22	0.0002	0.0809	NM_000245; NM_001127500; XM_006715990; XM_006715991; XM_011516223; ENST00000318493; ENST00000397752; ENST00000422097; ENST00000436117; ENST00000454623; ENST00000456159; ENST00000495962; AK296974; AK298552; BC127890; BC130420; EU176015; EU826567; EU826568; EU826569; EU826570; EU826572; EU826573; EU826574; EU826575; EU826576; EU826577; EU826578; EU826580; EU826581; J02958; uc003vii.1; uc003vij.3; u…	MET	MET proto-oncogene, receptor tyrosine kinase	chr7	+	116312248	116438440
17055447	5.13	3.53	0.15	0.12	3.02	1.46e-06	0.0079	NM_005924; ENST00000262041; BC017021; CR536553; L36328; OTTHUMT00000326058; uc003stc.3; X82629	MEOX2	mesenchyme homeobox 2	chr7	-	15650837	15726437
17059119	9.11	7.21	0.17	0.13	3.74	5.93e-07	0.0079	NM_006379; XM_005250113; ENST00000265361; ENST00000411788; ENST00000419255; ENST00000427167; ENST00000458729; ENST00000470581; ENST00000475955; ENST00000487621; AB000220; AF086506; AK299322; AK304294; BC030690; OTTHUMT00000253279; OTTHUMT00000339901; OTTHUMT00000339902; OTTHUMT00000339903; OTTHUMT00000339904; OTTHUMT00000339905; OTTHUMT00000339906; OTTHUMT00000339908; uc003uhj.3; uc011kgw.2; uc01…	SEMA3C	sema domain, immunoglobulin domain (Ig), short basic domain, secreted, (semaphorin) 3C	chr7	-	80371854	80551675
17059323	6.76	5.12	0.14	0.07	3.11	7.65e-07	0.0079	NM_006080; XM_005250110; XM_005250111; XM_006715839; XM_011515734; XM_011515735; ENST00000265362; ENST00000420047; ENST00000424555; ENST00000436949; ENST00000448879; ENST00000471474; AK289954; BC111416; L26081; OTTHUMT00000253355; OTTHUMT00000336604; OTTHUMT00000336646; OTTHUMT00000336647; OTTHUMT00000336725; OTTHUMT00000342239; uc003uhz.3; ENST00000490883; OTTHUMT00000336726	SEMA3A	sema domain, immunoglobulin domain (Ig), short basic domain, secreted, (semaphorin) 3A	chr7	-	83587659	84122040
17059828	7.85	6	0.12	0.28	3.6	2.51e-06	0.0113	NM_001271003; NM_001271004; NM_006528; ENST00000222543; ENST00000451238; ENST00000461482; AY691946; BC005330; BC034155; D29992; L27624; OTTHUMT00000254720; OTTHUMT00000341554; OTTHUMT00000341555	TFPI2	tissue factor pathway inhibitor 2	chr7	-	93514709	93520303
17061853	4.53	3.4	0.17	0.28	2.2	0.0002	0.075	XR_927863; XR_956055	LOC105375451	uncharacterized LOC105375451	chr7	-	110072296	110174811
17067748	7.81	6.24	0.2	0.28	2.97	2.72e-05	0.0299	XR_949653; XR_949654; XR_949655; XR_949656; XR_956742; XR_956743; XR_956744; XR_956745	LOC105379362	uncharacterized LOC105379362	chr8	+	32853696	32902373
17069816	6.47	4.13	0.63	0.27	5.03	9.23e-05	0.0556	NM_001128204; NM_001128205; NM_001128206; NM_015170; NR_132437; XM_006716438; XM_006716439; XM_006716440; XM_006716441; XM_006716442; XM_011517494; XM_011517495; XR_928764; ENST00000260128; ENST00000402687; ENST00000419716; ENST00000458141; ENST00000521946; ENST00000524731; ENST00000525061; ENST00000525112; ENST00000525999; ENST00000526654; ENST00000526808; ENST00000528146; ENST00000528286; ENST0…	SULF1	sulfatase 1	chr8	+	70378859	70573150
17071144	7.27	6.32	0.09	0.14	1.94	0.0002	0.0748	NM_002998; XM_005251019; XM_005251020; XM_006716614; XM_011517211; XM_011517212; ENST00000302190; ENST00000518385; ENST00000519587; ENST00000519914; ENST00000520233; ENST00000521590; ENST00000522911; ENST00000523877; AK298643; AK298939; AK300067; BC030133; BC049836; OTTHUMT00000379750; OTTHUMT00000379751; OTTHUMT00000379752; OTTHUMT00000379753; OTTHUMT00000379754; OTTHUMT00000379755; OTTHUMT00000…	SDC2	syndecan 2	chr8	+	97505579	97624037
17073416	2.36	3.19	0.07	0.15	-1.78	0.0001	0.0706	XR_928737; XR_951747; XR_957672	LOC105375799	uncharacterized LOC105375799	chr8	+	144747990	144750647
17075553	7.81	5.36	0.62	0.3	5.47	2.73e-05	0.0299	NM_003155; ENST00000290271; ENST00000524323; AK297734; BC029044; KP455655; KP455656; KP455657; KP455658; KP455659; OTTHUMT00000215143; OTTHUMT00000376073; U25997; U46768; uc003xdw.1	STC1	stanniocalcin 1	chr8	-	23699428	23712320
17076609	8.58	7.38	0.17	0.23	2.3	0.0001	0.0592	NM_003012; ENST00000220772; ENST00000379845; AF001900; AF017987; AF056087; AK127331; AK293090; BC036503; OTTHUMT00000377132; OTTHUMT00000377133; uc003xnt.3	SFRP1	secreted frizzled-related protein 1	chr8	-	41119476	41167016
17079210	4.98	3.74	0.23	0.12	2.36	1.65e-05	0.0241	NM_005261; NM_181702; ENST00000297596; ENST00000396194; ENST00000521817; ENST00000523433; ENST00000523660; BC022010; OTTHUMT00000378565; OTTHUMT00000378566; OTTHUMT00000378567; OTTHUMT00000378568; OTTHUMT00000378569; U10550; U13052; uc003ygi.3; uc003ygj.3	GEM	GTP binding protein overexpressed in skeletal muscle	chr8	-	95261481	95274578
17081546	4.65	3.3	0.31	0.06	2.55	9.55e-05	0.0561	NM_015912; XM_011517056; XM_011517057; XM_011517058; XM_011517059; XM_011517060; XM_011517061; XM_011517062; XM_011517063; XM_011517064; XM_011517065; XM_011517066; XM_011517067; XM_011517068; XM_011517069; XM_011517070; XM_011517071; XM_011517072; XM_011517073; XM_011517074; ENST00000160713; ENST00000276737; ENST00000395295; ENST00000395297; ENST00000467365; ENST00000482951; ENST00000517849; ENS…	FAM135B	family with sequence similarity 135, member B	chr8	-	139142266	139509065
17086496	5.59	6.6	0.09	0.19	-2.01	0.0001	0.0656	NM_001288729; NM_001288730; NM_001288731; NM_004938; XM_005251757; ENST00000358077; ENST00000408954; ENST00000466188; ENST00000469067; ENST00000469640; ENST00000470267; ENST00000472284; ENST00000472344; ENST00000475804; ENST00000489291; ENST00000491893; ENST00000494010; ENST00000495182; ENST00000495281; ENST00000496522; ENST00000497743; ENST00000622514; AK127855; AK295119; AK296839; BC113660; BC1…	DAPK1	death-associated protein kinase 1	chr9	+	90112143	90323549
17087480	6.26	7.11	0.15	0.16	-1.8	0.0002	0.073	NM_001130916; NM_001306210; NM_004612; XM_011518948; XM_011518949; XM_011518950; ENST00000374990; ENST00000374994; ENST00000546584; ENST00000547314; ENST00000548365; ENST00000549021; ENST00000549766; ENST00000550253; ENST00000552516; ENST00000552573; AJ420419; AK302059; AK302234; BC071181; L11695; OTTHUMT00000053390; OTTHUMT00000406310; OTTHUMT00000406311; OTTHUMT00000406313; OTTHUMT00000406314; …	TGFBR1	transforming growth factor, beta receptor 1	chr9	+	101866320	101916474
17087517	3.39	4.18	0.07	0.14	-1.73	0.0002	0.0857	NM_006981; NM_173199; NM_173200; XM_005252237; XM_011519048; XM_011519049; ENST00000330847; ENST00000338488; ENST00000395097; ENST00000618101; D78579; D85241; uc004bae.3; uc004baf.1; uc022bky.1; U12767	NR4A3	nuclear receptor subfamily 4, group A, member 3	chr9	+	102584137	102629173
17088462	4.65	3.68	0.16	0.3	1.96	0.0003	0.0866	NM_002581; XM_006717129; ENST00000328252; ENST00000460463; ENST00000483254; AJ420467; AK300128; AK300129; BC054010; BC078657; OTTHUMT00000055546; OTTHUMT00000055547; OTTHUMT00000055548; uc004bjn.3; uc011lxp.1; uc011lxq.2	PAPPA	pregnancy-associated plasma protein A, pappalysin 1	chr9	+	118916071	119164601
17088527	7.91	5.33	0.69	0.6	5.99	8.17e-05	0.0512	NM_003266; NM_138554; NM_138557; ENST00000355622; ENST00000394487; ENST00000472304; ENST00000490685; AB445638; AK290053; AK293068; AK303730; BC117422; OTTHUMT00000055549; OTTHUMT00000055550; OTTHUMT00000055551; OTTHUMT00000055552; U88880; U93091	TLR4	toll-like receptor 4	chr9	+	120466460	120479768
17092081	4.9	3.92	0.18	0.08	1.97	0.0001	0.0583	NM_001042413; NM_152629; XM_005251386; XM_005251387; XM_005251388; XM_005251389; XM_006716731; XM_011517763; XM_011517764; XM_011517765; XM_011517766; XM_011517767; XM_011517768; XM_011517769; XR_929206; ENST00000324333; ENST00000381971; ENST00000461870; ENST00000462164; ENST00000463680; ENST00000464391; ENST00000465708; ENST00000467497; ENST00000469833; ENST00000471664; ENST00000477901; ENST0000…	GLIS3	GLIS family zinc finger 3	chr9	-	3824127	4348392
17092115	4.29	2.55	0.17	0.5	3.35	8.07e-05	0.0512	XM_011517768	GLIS3	GLIS family zinc finger 3	chr9	-	4070906	4071884
17094313	3.98	4.93	0.15	0.08	-1.94	0.0002	0.0843				chr9	-	44107813	44107919
17094498	3.41	2.27	0.21	0.23	2.19	5.66e-05	0.043	NR_002836; ENST00000613141; uc004aff.4	PGM5P2	phosphoglucomutase 5 pseudogene 2	chr9	-	69065490	69147854
17101876	4.17	5.45	0.34	0.29	-2.43	0.0003	0.0884	NM_001037535; NM_001037536; NM_001037540; NM_006746; XM_005274578; XM_005274579; XM_006724508; XM_006724509; XM_011545564; ENST00000380041; ENST00000380043; ENST00000380045; ENST00000398080; ENST00000419185; ENST00000427362; ENST00000487842; AF160728; AK094942; BC009193; BC026159; BC105028; BX647757; OTTHUMT00000055934; OTTHUMT00000060493; OTTHUMT00000060494; OTTHUMT00000060495; OTTHUMT0000006049…	SCML1	sex comb on midleg-like 1 (Drosophila)	chrX	+	17755588	17773105
17102396	8.04	7.21	0.11	0.04	1.78	0.0002	0.0748				chrX	+	30872438	30872824
17111251	7.35	6.44	0.18	0.29	1.88	0.0002	0.0857	NM_001037811; NM_004493; ENST00000168216; ENST00000375298; ENST00000375304; ENST00000477706; ENST00000495986; AF035555; AF069134; BC000372; BC008708; CR456723; OTTHUMT00000056750; OTTHUMT00000056751; OTTHUMT00000056752; OTTHUMT00000056753; OTTHUMT00000056754; U73514; U96132; uc004dsl.1; uc004dsm.1	HSD17B10	hydroxysteroid (17-beta) dehydrogenase 10	chrX	-	53458206	53461323
17111674	5.05	3.84	0.19	0.3	2.32	0.0002	0.0748	NM_001178032; NM_001178033; NM_001243804; NM_018684; NR_045044; ENST00000337990; ENST00000374839; ENST00000447788; ENST00000476032; ENST00000488406; ENST00000488608; ENST00000488831; ENST00000492653; AB032992; AF270491; AK123763; AK293570; BC004411; OTTHUMT00000056958; OTTHUMT00000056959; OTTHUMT00000056960; OTTHUMT00000056961; OTTHUMT00000056962; OTTHUMT00000056963; OTTHUMT00000056964; uc004dvu.…	ZC4H2	zinc finger, C4H2 domain containing	chrX	-	64135682	64254624
17120586	4.37	3.23	0.29	0.04	2.21	0.0002	0.0857				TCONS_l2_00004517	+	1	561
17122692	4.29	5.05	0.14	0.04	-1.7	0.0002	0.083				TCONS_l2_00016215	+	1	1431
17125850	3.86	4.82	0.28	0.11	-1.96	0.0001	0.0633				gi269847489	+	1	66
